# Supplementary material for: Analytical performances of the AMPLIQUICK® Respiratory Triplex assay for simultaneous detection and differentiation of SARS-CoV-2, influenza A/B and respiratory syncytial viruses in respiratory specimens
Source: PLoS One. 2022 Jan 5;17(1):e0262258. doi: 10.1371/journal.pone.0262258 (PMC8730414; doi:10.1371/journal.pone.0262258)
Supplement: S1 Dataset — (XLSX) [file pone.0262258.s001.xlsx]

## Sheet: COVID
	ID	TRIPLEX				ALLPLEX			LIFERIVER SARS-COV2 (E,RdRP, N)	Concordance
		CI	SARS-COV-2		SARS-COV-2	SARS-COV-2		SARS-COV-2
		RNAse P	E gene	RdRP gene		E	RdRP
1	2037152780	+	24.18	23.52	+	23.58	23.07	+	NA	Oui
2	2037152084	+	29.29	28.78	+	28.69	28.33	+	NA	Oui
3	2037153055	+	32.42	31.53	+	31.82	31.08	+	NA	Oui
4	2031407851	+	19.45	18.83	+	18.85	18.38	+	NA	Oui
5	2031413310	+	46.59	36.08	+	46.29	35.78	+	NA	Oui
6	2037151379	+	-	43.41	+	40.6	43.11	+	NA	Oui
7	2031384104	+	-	43.75	+	39.7	43.45	+	NA	Oui
8	2031390367	+	37.06	35.19	+	36.76	34.89	+	NA	Oui
9	2031388885	+	31.18	30.26	+	30.73	29.96	+	NA	Oui
10	2037152506	+	20.88	20.3	+	20.58	20	+	NA	Oui
11	2037152828	+	31.46	30.96	+	31.01	30.66	+	NA	Oui
12	2037157494	+	30.28	28.79	+	29.98	28.49	+	NA	Oui
13	2031407967	+	31.24	30.37	+	30.94	30.07	+	NA	Oui
14	2031412226	+	37.87	36.65	+	37.57	36.35	+	NA	Oui
15	2037151331	+	29.83	28.94	+	29.38	28.64	+	NA	Oui
16	2031379825	+	-	50.02	+	39.7	49.72	+	NA	Oui
17	2031391071	+	36.98	33.7	+	36.68	33.7	+	NA	Oui
18	2031381313	+	38.02	35.47	+	37.57	35.47	+	NA	Oui
19	2031404398	+	19.05	18.3	+	18.75	18.3	+	NA	Oui
20	2031403022	+	36.37	35.1	+	35.92	35.1	+	NA	Oui
21	2031420872	+	35.65	34.27	+	35.2	33.97	+	NA	Oui
22	2031407757	+	28.07	27.03	+	27.62	26.73	+	NA	Oui
23	2037153055	+	36	34.16	+	35.55	33.86	+	NA	Oui
24	2037151158	+	27.43	27.06	+	27.13	26.76	+	NA	Oui
25	2039125580	+	29.65	28.72	+	29.35	27.9	+	NA	Oui
26	2031388731	+	29	28.2	+	28.7	27.9	+	NA	Oui
27	2031390633	+	30.84	30.03	+	30.54	29.73	+	NA	Oui
28	2037147619	+	36.05	35.46	+	35.6	35.16	+	NA	Oui
29	2031404175	+	32.86	32.28	+	32.41	30.1	+	NA	Oui
30	2037152524	+	18.69	17.84	+	18.24	17.54	+	NA	Oui
31	2031423238	+	35.39	33.53	+	35.09	33.23	+	NA	Oui
32	2031407559	+	32.47	31.39	+	32.17	31.09	+	NA	Oui
33	2031432999	+	-	35.75	+	39.1	34.3	+	Pos (36.4/40.4/39.4)	Oui
34	2037151158	+	27.76	27.37	+	27.31	27.07	+	NA	Oui
35	2037150605	+	-	38.61	+	37.5	37.9	+	NA	Oui
36	2031360320	+	-	41.03	+	39.1	40.58	+	NA	Oui
37	2031361263	+	47.21	35.48	+	46.91	35.18	+	NA	Oui
38	2037152685	+	20.03	19.29	+	19.73	18.99	+	NA	Oui
39	2037152073	+	23.02	22.35	+	22.72	22.05	+	NA	Oui
40	2037152234	+	21.34	20.7	+	21.04	20.4	+	NA	Oui
41	2031395561	+	-	38.18	+	39.3	37.88	+	Pos (37.7/40.8/38.7)	Oui
42	2031401923	+	25.19	24.82	+	24.29	24.22	+	NA	Oui
43	2037147594	+	35.87	33.42	+	34.87	31.9	+	NA	Oui
44	2031388802	+	28.88	28.24	+	28.58	27.94	+	NA	Oui
45	2031405219	+	21.43	20.99	+	20.83	20.54	+	NA	Oui
46	2031401113	+	18.13	17.48	+	17.53	17.03	+	Pos (17.8/19.8/19.1)	Oui
47	2031432999	+	35.61	33.84	+	35.01	33.39	+	NA	Oui
48	2037155315	+	30.31	29.58	+	30.01	29.28	+	NA	Oui
49	2031395761	+	-	44.04	+	38.6	43.74	+	NA	Oui
50	2031391051	+	27.35	26.78	+	25.5	26.48	+	NA	Oui
51	2031453347	+	28.78	28.08	+	28.18	27.63	+	NA	Oui
52	2037152320	+	17.58	17.2	+	16.98	16.75	+	NA	Oui
53	2037152532	+	35.25	33.93	+	34.65	33.48	+	NA	Oui
54	2037157494	+	29.77	28.56	+	29.47	27.5	+	NA	Oui
55	2037151131	+	33.3	32.55	+	31	32.5	+	NA	Oui
56	2031373093	+	-	45.35	+	39.9	45.05	+	NA	Oui
57	2031373180	+	39.91	36.8	+	39.46	36.1	+	NA	Oui
58	2037152037	+	33.32	32.24	+	33.02	31.94	+	NA	Oui
59	2031408057	+	31.02	30.27	+	30.72	29.97	+	NA	Oui
60	2037152848	+	32.84	32.05	+	32.54	31.75	+	NA	Oui
61	2037154373	+	31.96	31.26	+	31.51	29.8	+	NA	Oui
62	2031396685	+	33.32	32.46	+	33.02	32.16	+	NA	Oui
63	2031382146	+	-	37.27	+	38.9	36.5	+	NA	Oui
64	2031367642	+	-	-	+	37.8	39.7	+	Pos (37.8/39.7/40.6)	Non
65	2037148814	+	48.7	34.97	+	48.4	34.67	+	NA	Oui
66	2031389400	+	34.52	33.62	+	34.22	33.32	+	NA	Oui
67	2031401485	+	24.39	23.5	+	23.94	23.05	+	NA	Oui
68	2037155315	+	31.01	30.18	+	30.56	29.73	+	NA	Oui
69	2031423238	+	36.44	34.18	+	35.99	33.73	+	NA	Oui
70	2031415019	+	32.13	31.02	+	31.83	30.72	+	NA	Oui
71	2037151379	+	-	38.17	+	39.9	37.87	+	NA	Oui
72	2031384129	+	-	44.26	+	39.8	40.9	+	NA	Oui
73	2031390744	+	31.37	30.83	+	30.92	30.1	+	NA	Oui
74	2031371003	+	30.21	29.34	+	29.91	29.04	+	NA	Oui
75	2031373180	+	-	-	+	37.1	40.0	+	Pos (37.1/40.0/39.1)	Non
76	2037152053	+	29.77	29.3	+	29.47	29	+	NA	Oui
77	2037154373	+	30.42	29.71	+	29.97	29.41	+	NA	Oui
78	2037153086	+	31.61	31.17	+	31.31	30.87	+	NA	Oui
79	2037153180	+	36.36	34.41	+	36.06	34.11	+	NA	Oui
80	2031396685	+	32.96	31.93	+	32.66	31.63	+	NA	Oui
81	2031390043	+	30.6	29.5	+	30.15	29.05	+	NA	Oui
82	2031373448	+	32.6	31.6	+	32.15	31.15	+	NA	Oui
83	2037150605	+	-	32.9	+	35.7	31.9	+	NA	Oui

## Sheet: INFLUENZA A&B
	ID	TRIPLEX				ALLPLEX				CEPHEID INF/VRS	Concordance
		RNAse P	Influenza A (M gene)	Influenza B (HA gene)	Influenza A+B	Influenza	Influenza A	Influenza B	Influenza A+B
1	1934378892	+	36.11	-	36.11	A	36.01		36.01	NA	Oui
2	1934379420	+	30.72	-	30.72	A	30.62		30.62	NA	Oui
3	1934378413	+	34.22	-	34.22	A	34.12		34.12	NA	Oui
4	1934380150	+	18.18	-	18.18	A	18.58		18.58	NA	Oui
5	1934379880	+	27.23	-	27.23	A	26.93		26.93	NA	Oui
6	1934379860	+	16.54	-	16.54	A	16.94		16.94	NA	Oui
7	1934379968	+	37.11	-	37.11	A	36.81		36.81	NA	Oui
8	1934380393	+	22.9	-	22.9	A	22.8		22.8	NA	Oui
9	1934380953	+	37.1	-	37.1	A	37.2		37.2	NA	Oui
10	1934381186	+	23.55	-	23.55	A	23.45		23.45	NA	Oui
11	1936886790	+	29.48	-	29.48	A	29.18		29.18	NA	Oui
12	1936886794	+	28.26	-	28.26	A	28.66		28.66	NA	Oui
13	1936886855	+	18.88	-	18.88	A	18.78		18.78	NA	Oui
14	1934382375	+	30.04	-	30.04	A	29.94		29.94	NA	Oui
15	1934382753	+	32.54	-	32.54	A	32.44		32.44	NA	Oui
16	1934382923	+	31.55	-	31.55	A	31.95		31.95	NA	Oui
17	1934383612	+	32.3	-	32.3	A	32.2		32.2	NA	Oui
18	1934383841	+	20.25	-	20.25	A	20.15		20.15	NA	Oui
19	1936887266	+	17.7	-	17.7	A	17.6		17.6	NA	Oui
20	1936887272	+	37.17	-	37.17	A	37.57		37.57	NA	Oui
21	1934379783	+	27.35	-	27.35	A	27.75		27.75	NA	Oui
22	1934384863	+	-	-	-	A	35.8		35.8	RSV Neg/INFA Pos/INF B Neg	Non
23	1934386045	+	26.57	-	26.57	A	26.47		26.47	NA	Oui
24	1934386025	+	28.2	-	28.2	A	28.6		28.6	NA	Oui
25	1934386023	+	28.97	-	28.97	A	28.87		28.87	NA	Oui
26	1936887783	+	16.72	-	16.72	A	16.62		16.62	NA	Oui
27	1936887825	+	28.88	-	28.88	A	28.58		28.58	NA	Oui
28	1934388429	+	31.28	-	31.28	A	31.68		31.68	NA	Oui
29	1934387720	+	27.45	-	27.45	A	27.35		27.35	NA	Oui
30	1934389025	+	26.1	-	26.1	A	26		26	NA	Oui
31	1936888224	+	35.72	-	35.72	A	36.12		36.12	NA	Oui
32	1934389393	+	22.38	-	22.38	A	22.78		22.78	NA	Oui
33	1934390766	+	20.27	-	20.27	A	20.67		20.67	NA	Oui
34	1934389282	+	36.51	-	36.51	A	36.21		36.21	NA	Oui
35	1936888395	+	30.7	-	30.7	A	36.21		36.21	NA	Oui
36	1934391353	+	18.92	-	18.92	A	18.82		18.82	NA	Oui
37	1934391036	+	25.89	-	25.89	A	25.79		25.79	NA	Oui
38	1934390997	+	24.91	-	24.91	A	25.31		25.31	NA	Oui
39	1934391483	+	17.07	-	17.07	A	16.97		16.97	NA	Oui
40	1934392078	+	25.65	-	25.65	A	25.55		25.55	NA	Oui
41	1937788917	+	21.07	-	21.07	A	20.97		20.97	NA	Oui
42	1934393960	+	16.51	-	16.51	A	16.41		16.41	NA	Oui
43	1934394487	+	28.52	-	28.52	A	28.92		28.92	NA	Oui
44	1934394348	+	28.37	-	28.37	A	28.77		28.77	NA	Oui
45	1934394628	+	19.92	-	19.92	A	20.32		20.32	NA	Oui
46	1934394958	+	20.6	-	20.6	A	20.5		20.5	NA	Oui
47	1934395351	+	35.62	-	35.62	A	35.52		35.52	NA	Oui
48	1934396965	+	35.21	-	35.21	A	34.91		34.91	NA	Oui
49	1934397956	+	-	-	-	A	37.3		37.3	RSV Neg/INFA Pos/INF B Neg	Non
50	1934400073	+	-	30.9	30.9	B	-	28.1	28.1	NA	Oui
51	1936889968	+	36.7	-	36.7	A	36.4		36.4	NA	Oui
52	1934400770	+	23.24	-	23.24	A	23.64		23.64	NA	Oui
53	1934401615	+	26.33	-	26.33	A	26.03		26.03	NA	Oui
54	1934401653	+	23.13	-	23.13	A	23.53		23.53	NA	Oui
55	1934403224	+	32.98	-	32.98	A	32.88		32.88	NA	Oui
56	1934403036	+	25.22	-	25.22	A	24.92		24.92	NA	Oui
57	1934427368	+	20.32	-	20.32	A	20.22		20.22	NA	Oui
58	1934434140	+	30.25	-	30.25	A	30.65		30.65	NA	Oui
59	1934434911	+	23.71	-	23.71	A	23.61		23.61	NA	Oui
60	1934432852	+	-	-	-	A	38.1		38.1	RSV Neg/INFA Pos/INF B Neg	Non
61	1934436092	+	25.24	-	25.24	A	24.94		24.94	NA	Oui
62	1934437438	+	37.4	-	37.4	A	37.8		37.8	NA	Oui
63	1934442187	+	20.6	-	20.6	A	21		21	NA	Oui
64	1934449376	+	25.57	-	25.57	A	25.47		25.47	NA	Oui
65	1934506989	+	23.58	-	23.58	A	23.48		23.48	NA	Oui
66	1936917903	+	36.1	-	36.1	A	35.8		35.8	NA	Oui
67	1934582355	+	37.09	-	37.09	A	36.99		36.99	NA	Oui
68	1934322570	+	15.29	-	15.29	A	15.19		15.19	NA	Oui
69	1934328279	+	29.84	-	29.84	A	30.4		30.4	NA	Oui
70	1936878183	+	33.56	-	33.56	A	33.46		33.46	NA	Oui
71	1934328740	+	27.5	-	27.5	A	27.4		27.4	NA	Oui
72	1934329074	+	32.11	-	32.11	A	32.51		32.51	NA	Oui
73	1934338415	+	32.08	-	32.08	A	32.48		32.48	NA	Oui
74	1934338756	+	32.84	-	32.84	A	32.54		32.54	NA	Oui
75	1934338227	+	24.34	-	24.34	A	24.24		24.24	NA	Oui
76	1934343962	+	20.56	-	20.56	A	20.26		20.26	NA	Oui
77	1934343962	+	20.94	-	20.94	A	20.64		20.64	NA	Oui
78	1934344004	+	31.16	-	31.16	A	30.86		30.86	NA	Oui
79	1934344004	+	31.43	-	31.43	A	31.13		31.13	NA	Oui
80	1934344146	+	21.02	-	21.02	A	20.72		20.72	NA	Oui
81	1934344146	+	20.78	-	20.78	A	20.48		20.48	NA	Oui
82	1934344358	+	20.88	-	20.88	A	20.58		20.58	NA	Oui
83	1934344358	+	20.78	-	20.78	A	20.48		20.48	NA	Oui
84	1934345990	+	25.53	-	25.53	A	25.23		25.23	NA	Oui
85	1934345990	+	26.45	-	26.45	A	26.15		26.15	NA	Oui
86	1934347401	+	39.79	-	39.79	A	39.69		39.69	NA	Oui
87	1934350223	+	24.9	-	24.9	A	24.6		24.6	NA	Oui
88	1934350223	+	25.85	-	25.85	A	25.55		25.55	NA	Oui
89	1934351100	+	36.11	-	36.11	A	35.81		35.81	NA	Oui
90	1934351100	+	35.54	-	35.54	A	35.24		35.24	NA	Oui
91	1934351636	+	16.88	-	16.88	A	16.58		16.58	NA	Oui
92	1934351636	+	16.66	-	16.66	A	16.36		16.36	NA	Oui
93	1934352272	+	13.14	-	13.14	A	12.84		12.84	NA	Oui
94	1934352272	+	13.19	-	13.19	A	12.89		12.89	NA	Oui
95	1934352255	+	38.05	-	38.05	A	37.75		37.75	NA	Oui
96	1934352255	+	40.09	-	40.09	A	39.79		39.79	NA	Oui
97	1934352337	+	29.83	-	29.83	A	29.53		29.53	NA	Oui
98	1934352337	+	29.83	-	29.83	A	29.53		29.53	NA	Oui
99	1934355249	+	33.39	-	33.39	A	33.09		33.09	NA	Oui
100	1934355249	+	33.8	-	33.8	A	33.5		33.5	NA	Oui
101	1934355960	+	23.2	-	23.2	A	22.9		22.9	NA	Oui
102	1934355960	+	19.7	-	19.7	A	19.4		19.4	NA	Oui
103	1934357352	+	17.31	-	17.31	A	17.01		17.01	NA	Oui
104	1934357352	+	17.68	-	17.68	A	17.38		17.38	NA	Oui
105	1934357684	+	19.41	-	19.41	A	19.31		19.31	NA	Oui
106	1936883609	+	25.04	-	25.04	A	25.44		25.44	NA	Oui
107	1934361834	+	37.5	-	37.5	A	37.9		37.9	NA	Oui
108	1936884536	+	17.51	-	17.51	A	17.91		17.91	NA	Oui
109	1936884536	+	17.36	-	17.36	A	17.76		17.76	NA	Oui
110	1934366371	+	33.69	-	33.69	A	34.09		34.09	NA	Oui
111	1934366371	+	34.26	-	34.26	A	34.66		34.66	NA	Oui
112	1936884465	+	28.36	-	28.36	A	28.76		28.76	NA	Oui
113	1936884465	+	28.58	-	28.58	A	28.98		28.98	NA	Oui
114	1934375950	+	37.77	-	37.77	A	38.17		38.17	NA	Oui
115	1934367950	+	37.9	-	37.9	A	38.3		38.3	NA	Oui
116	1934368739	+	20.67	-	20.67	A	21.07		21.07	NA	Oui
117	1934368739	+	20.52	-	20.52	A	20.92		20.92	NA	Oui
118	1934369214	+	26.49	-	26.49	A	26.89		26.89	NA	Oui
119	1934369214	+	26.33	-	26.33	A	26.73		26.73	NA	Oui
120	1934369343	+	38.06	-	38.06	A	37.76		37.76	NA	Oui
121	1934369343	+	39.59	-	39.59	A	39.29		39.29	NA	Oui
122	1934412678	+	33.62	-	33.62	A	33.32		33.32	NA	Oui
123	1934412455	+	17.61	-	17.61	A	17.31		17.31	NA	Oui
124	1934409852	+	27.13	-	27.13	A	26.83		26.83	NA	Oui
125	1934405544	+	36.54	-	36.54	A	36.24		36.24	NA	Oui
126	1934409304	+	37.22	-	37.22	A	36.92		36.92	NA	Oui
127	1936891579	+	16.23	-	16.23	A	15.93		15.93	NA	Oui
128	1934407797	+	28.55	-	28.55	A	28.25		28.25	NA	Oui
129	1934403805	+	36.02	-	36.02	A	35.72		35.72	NA	Oui
130	1934403716	+	21.82	-	21.82	A	21.52		21.52	NA	Oui
131	1936892036	+	-	22.47	22.47	B	-	20.9	20.9	NA	Oui
132	1934618300	+	32.61	-	32.61	A	33.01		33.01	NA	Oui
133	1934421225	+	23.54	-	23.54	A	23.94		23.94	NA	Oui
134	1934416973	+	20.99	-	20.99	A	21.39		21.39	NA	Oui
135	1936893093	+	28.08	-	28.08	A	28.48		28.48	NA	Oui
136	1934417363	+	21.15	-	21.15	A	21.55		21.55	NA	Oui
137	1934416396	+	20.16	-	20.16	A	20.56		20.56	NA	Oui
138	1934414623	+	39.5	-	39.5	A	39.9		39.9	NA	Oui
139	1934413082	+	31.23	-	31.23	A	31.63		31.63	NA	Oui
140	1936892440	+	21.44	-	21.44	A	21.84		21.84	NA	Oui
141	850086681	+	17.25	-	17.25	A	17.65		17.65	NA	Oui
142	850104592	+	20.47	-	20.47	A	20.87		20.87	NA	Oui
143	850104596	+	19.5	-	19.5	A	19.9		19.9	NA	Oui
144	850002545	+	-	30	30	B	-	30.5	30.5	NA	Oui
145	8501887611	+	-	22.38	22.38	B	-	20.3	20.3	NA	Oui
146	1934376125	+	18.16	-	18.16	A	18.56		18.56	NA	Oui
147	1934376636	+	-	19.86	19.86	B	-	19	19	NA	Oui
148	1934376653	+	-	15.8	15.8	B	-	15.1	15.1	NA	Oui
149	1936885404	+	-	24.49	24.49	B	-	23	23	NA	Oui
150	1934375467	+	-	19.35	19.35	B	-	18.9	18.9	NA	Oui
151	1934375467	+	-	18.63	18.63	B	-	17.8	17.8	NA	Oui
152	1934370965	+	-	18.79	18.79	B	-	18	18	NA	Oui
153	850104709	+	-	-	-	B	-	36.9	36.9	RSV Neg/INFA Neg/INF B Pos	Non
154	850104574	+	-	19.8	19.8	B	-	20.4	20.4	NA	Oui
155	850179561	+	-	25.1	25.1	B	-	23	23	NA	Oui
156	850086551	+	-	38.6	38.6	B	-	36.1	36.1	NA	Oui
157	850093680	+	-	-	-	B	-	37.4	37.4	RSV Neg/INFA Neg/INF B Pos	Non
158	850093629	+	-	21.3	21.3	B	-	20.1	20.1	NA	Oui
159	850092547	+	-	17.8	17.8	B	-	16.9	16.9	NA	Oui
160	850083768	+	19.7	-	19.7	A	20.1		20.1	NA	Oui
161	850085663	+	35.94	-	35.94	A	36.34		36.34	NA	Oui
162	850079668	+	19.76	-	19.76	A	20.16		20.16	NA	Oui
163	850104588	+	-	19.7	19.7	B	-	19.5	19.5	NA	Oui
164	850090581	+	-	19.76	19.76	B	-	18.3	18.3	NA	Oui

## Sheet: RSV
	ID	TRIPLEX		ALLPLEX		CEPHEID INF/VRS	Concordance
		RNAse P	VRS (M gene)	VRS	VRS
1	2030988729	+	20.1781	+	20.0781	NA	Oui
2	2031046873	+	20.9457	+	20.8457	NA	Oui
3	2031055893	+	25.254	+	25.154	NA	Oui
4	2031011288	+	28.6151	+	29.0151	NA	Oui
5	2030999337	+	25.3064	+	25.0064	NA	Oui
6	2031069249	+	31.0486	+	31.4486	NA	Oui
7	2031052974	+	23.4946	+	23.1946	NA	Oui
8	2030983591	+	17.4612	+	17.3612	NA	Oui
9	2031117682	+	26.3258	+	26.2258	NA	Oui
10	2036904867	+	26.4192	+	26.3192	NA	Oui
11	2030988903	+	25.5875	+	25.2875	NA	Oui
12	2036877999	+	25.6957	+	26.0957	NA	Oui
13	2030988345	+	22.944	+	22.844	NA	Oui
14	2030984931	+	24.5937	+	24.4937	RSV Pos/INFA Pos/INF B Neg	Oui
15	2030986321	+	25.3002	+	25.2002	NA	Oui
16	2030983842	+	30.6981	+	31.0981	NA	Oui
17	2030983174	+	28.3927	+	27.89	NA	Oui
18	2030984749	+	27.99	+	27.7802	NA	Oui
19	2030996204	+	27.8802	+	27.7802	NA	Oui
20	2030999102	+	27.7577	+	28.1577	NA	Oui
21	2031004199	+	27.4541	+	27.1541	NA	Oui
22	2030997137	+	26.7557	+	25.7519	NA	Oui
23	2030999345	+	25.8519	+	25.6842	RSV Pos/INFA Neg/INF B Neg	Oui
24	2031004649	+	25.7842	+	25.6	RSV Pos/INFA Pos/INF B Neg	Oui
25	2030997197	+	24.2538	+	23.3085	NA	Oui
26	2030996427	+	23.4085	+	23.7076	RSV Pos/INFA Pos/INF B Neg	Oui
27	2031003320	+	23.8076	+	25.1	NA	Oui
28	2030999337	+	22.9006	+	22.3	NA	Oui
29	2036880492	+	24.4887	+	28.7182	NA	Oui
30	2031000586	+	28.8182	+	26.8582	NA	Oui
31	2031013517	+	26.9582	+	27.4	NA	Oui
32	2036881860	+	27.4299	+	27.8299	NA	Oui
33	2031009241	+	27.3199	+	27.7199	NA	Oui
34	2031008153	+	27.9556	+	28.3556	NA	Oui
35	2031012248	+	27.0404	+	26.7404	NA	Oui
36	2036881857	+	26.6218	+	24.1747	NA	Oui
37	2031009323	+	24.2747	+	23.6692	NA	Oui
38	2036881636	+	23.7692	+	24.5	NA	Oui
39	2031012961	+	26.9862	+	25.6502	NA	Oui
40	2031014471	+	25.7502	+	25.68	NA	Oui
41	2031009424	+	25.78	+	24.8937	NA	Oui
42	2031011649	+	24.9937	+	28.8442	NA	Oui
43	2031010432	+	28.9442	+	27.38	NA	Oui
44	2036882385	+	28.4984	+	28.8984	NA	Oui
45	2031020758	+	29.1312	+	29.5312	RSV Pos/INFA Pos/INF B Neg	Oui
46	2031024830	+	30.4633	+	32.7147	NA	Oui
47	2031019475	+	32.8147	+	29.2337	NA	Oui
48	2031022115	+	29.3337	+	30.1	NA	Oui
49	2031028001	+	29.8199	+	31.1753	NA	Oui
50	2031029904	+	31.2753	+	29.5608	NA	Oui
51	2031030963	+	29.6608	+	29.51	NA	Oui
52	2031035774	+	30.4811	+	30.86	NA	Oui
53	2031038512	+	31.4592	+	31.8592	NA	Oui
54	2031041430	+	30.6259	+	30.3259	NA	Oui
55	2031040657	+	29.5592	+	29.0739	NA	Oui
56	2031040650	+	29.1739	+	30.5648	NA	Oui
57	2031040853	+	30.6648	+	29.95	NA	Oui
58	2031040697	+	30.6582	+	29.6695	NA	Oui
59	2031042637	+	29.7695	+	30.7915	NA	Oui
60	2031042867	+	30.8915	+	30.35	NA	Oui
61	2036888563	+	23.9788	+	23.8151	NA	Oui
62	2031051934	+	23.9151	+	22.2401	NA	Oui
63	2031047434	+	22.3401	+	24.37	NA	Oui
64	2031049860	+	25.6462	+	25.3462	NA	Oui
65	2031055342	+	23.477	+	23.877	NA	Oui
66	2036890122	+	28.3406	+	30.5706	RSV Pos/INFA Pos/INF B Neg	Oui
67	2031060606	+	30.6706	+	29.5581	NA	Oui
68	2031056836	+	29.6581	+	28.74	NA	Oui
69	2036890990	+	29.8422	+	29.9553	NA	Oui
70	2031063781	+	30.0553	+	24.8246	NA	Oui
71	ASM VRS#1 2005	+	24.9246	+	27.54	NA	Oui
72	VRS #2	+	21.9667	+	22.6	NA	Oui
73	VRS #3 ASM	+	24.8296	+	25.2296	NA	Oui
74	VRS #4 ASM	+	23.1992	+	22.8992	NA	Oui
75	VRS #5 ASM	+	25.0549	+	24.7549	NA	Oui
76	VRS #6 ASM	+	25.2606	+	25.6606	NA	Oui
77	VRS #7 ASM	+	25.2642	+	25.1255	NA	Oui
78	VRS #8 ASM	+	25.2255	+	25.1125	NA	Oui
79	VRS #9 ASM	+	25.2125	+	25.76	NA	Oui
80	VRS #10 ASM	+	25.364	+	21.9056	NA	Oui
81	VRS #11 ASM	+	22.0056	+	25.0686	NA	Oui
82	VRS #12 ASM	+	25.1686	+	24.53	NA	Oui
83	VRS #13 ASM	+	24.1332	+	25.4275	NA	Oui
84	VRS #14 ASM	+	25.5275	+	25.201	NA	Oui
85	VRS #15 ASM	+	25.301	+	25.6422	NA	Oui
86	VRS #16 ASM	+	25.7422	+	24.8771	NA	Oui
87	VRS #17 ASM	+	24.9771	+	25.334	NA	Oui
88	VRS #18 ASM	+	25.434	+	25.3817	NA	Oui
89	VRS #19 ASM	+	25.4817	+	25.11	NA	Oui
90	VRS #20 ASM	+	25.4188	+	26.1	NA	Oui
91	850190730	+	15.5086	+	15.9086	NA	Oui
92	850080650	+	25.3198	+	25.2272	NA	Oui
93	850003645	+	25.3272	+	36.7519	NA	Oui
94	850187655	+	36.8519	+	35.4	NA	Oui
95	850183568	+	24.4126	+	24.8126	NA	Oui
